# Supplementary material for: Cell fate decision by a morphogen-transcription factor-chromatin modifier axis
Source: Nat Commun. 2024 Jul 29;15:6365. doi: 10.1038/s41467-024-50144-z (PMC11286941; doi:10.1038/s41467-024-50144-z)
Supplement: Supplementary file 5 — Source Data [file 41467_2024_50144_MOESM5_ESM.xlsx]

## Sheet: Fig 1
Fig 1a	BMP4-	BMP4+
	1033	8.5
	1058.5	12.5
	1102.5	9
p-Value		<0.0001
significance		****
Fig 1d	Day 1	Day 2	Day 3	Day 4	Day 5	Day 6	Day 7	Day 1-Day 3	Day 4-Day 7	Day 1-Day 7	BMP4-
	464.5	357	432.5	718	764	797	700	33	885	1.8	738.5
	400	301	486	620.5	756	869	909.5	53	748	9	930
	428.5	353	476	728.5	798	857	956.5	86.5	861.5	4	831
p-Value	0.0023	0.001	0.0031	0.0912	0.3466	0.9018	0.8202	<0.0001	0.982	<0.0001
significance	**	**	**	ns	ns	ns	ns	****	ns	****
Fig 1e	0 ng/ml	1 ng/ml	2.5 ng/ml	5 ng/ml	10 ng/ml	20 ng/ml
	1147	458	69	9	0	3
	1154	525	57	10	1	1
	996	498	71	4	2	0
p-Value		<0.0001	<0.0001	<0.0001	<0.0001	<0.0001
significance		****	****	****	****	****

## Sheet: Fig2
Fig 2h	Sox17	Gata4	Gata6	Pth1r	Klf4	DR
	596	27	174	795	503	911
	643	15	151	714	483	811
	556.5	25	229	661.5	472	918
p-Value	0.0027	<0.0001	<0.0001	0.0395	0.0004
significance	**	****	****	*	***

## Sheet: Fig 3
Fig 3a	OS	BMP4-	BMP4+
		0	16
		0	17.5
		0	10.5
Fig 3c		BMP4-			BMP4+			p-Value	significance
	Ctrl	740	990	925	3	7	0	0.0003	***
	-Jdp2	188.5	176	142	0	0	0	0.0003	***
	-Glis1	38	25	41.5	1.5	2	0	0.0026	**
	-Esrrb	1	1	1	0.5	0	0	0.0075	**
	-Sall4	0	0	0	0	1	0	0.3739	ns
Fig 3d	JGESO	BMP4-	BMP4+
		2068	401.5
		1840.5	526
		1833.5	468
p-Value		<0.0001
significance		****
Fig 3e	JGESO	BMP4-			BMP4+			p-Value	significance
	Ctrl	2068	1840.5	1833.5	401.5	526	468	<0.0001	****
	-Jdp2	1170.5	1088.5	1023	286.5	338	215	<0.0001	****
	-Oct4	876	908	1025.5	0.5	0	2.5	<0.0001	****
	-Glis1	468.5	460.5	507.5	37.5	33.5	77	<0.0001	****
	-Esrrb	396	379.5	371.5	39	37	49.5	<0.0001	****
	-Sall4	9	3	9	33	32	37	0.0004	***
Fig 3f	OS+JGE	BMP4-	BMP4+
		114	375
		87	466
		168	252
		161	263
p-Value		0.0089
significance		**
Fig 3g	OS	BMP4+			BMP4-			p-Value	significance
	DsRed	12.6667	18	10	0	0	0	0.0045	**
	+Jdp2	40	39	49	0	0	0	0.0002	***
	+Esrrb	86	107	75	0	0	1	0.0007	***
	+Glis1	66	104	79	34	20	5	0.0105	*
	+Sall4	12	17.5	21	531	668.5	697	0.0003	***
Fig 3h	OS+Sall4	Glis1		Jdp2		Esrrb		JGE
		BMP4+	BMP4-	BMP4+	BMP4-	BMP4+	BMP4-	BMP4+	BMP4-
		16	422.5	29	570	120	799	265	1778.5
		14.5	424	7	588.5	186.5	757.5	210.5	1900
		26.5	509	7	610	209	866	273.5	2188
p-Value		<0.0001		<0.0001		<0.0001		<0.0001
significance		****		****		****		****
Fig 3i	relative expression to JGES BMP4+ Log2													Figure 3i Ct value
	Gata4				Cited1				Pth1r					Batch 1						Batch 2						Batch 3
	-Jdp2	-Glis1	-Esrrb	-Sall4	-Jdp2	-Glis1	-Esrrb	-Sall4	-Jdp2	-Glis1	-Esrrb	-Sall4			-J	-G	-E	-S	JGES		-J	-G	-E	-S	JGES		-J	-G	-E	-S	JGES
	4.2761	-0.761954	-0.755199	-0.712955	4.46643	-0.0396855	-1.8769	-1.08015	3.2461	-2.03642	-3.01322	-1.12731		Gata4	23.3965	30.5523	30.4301	28.5426	28.9776	Gata4	23.1039	29.9875	29.3734	28.9408	27.4919	Gata4	20.2483	23.0318	26.1315	25.438	22.2246
	3.77894	-0.875306	-0.333486	-1.17378	4.01792	-0.47221	-2.39133	-1.25694	4.4194	-1.28656	-0.815373	-0.51125			23.2962	29.7941	29.9933	29.0588	28.0572		23.067	29.2447	29.0639	28.2784	27.5212		20.2108	22.8345	26.342	25.2986	22.1949
	2.22763	0.000435536	-3.37808	-2.18701	2.03354	-0.826546	-3.08635	-2.05782	3.48797	-2.36063	-2.07266	-1.06372		Cited1	17.1044	23.4003	25.4012	23.1872	22.492	Cited1	18.6053	22.3324	23.6804	23.2074	22.1182	Cited1	16.3668	19.6359	21.8613	21.1368	18.1133
															17.1013	23.3952	25.1593	23.0422	22.4365		18.7786	22.2656	23.6923	23.2619	22.1011		16.3512	19.7551	21.8994	21.212	18.1768
Fig 3j	relative expression to OS+ DsRed BMP4+ Log2													Pth1r	22.1249	29.2315	30.0433	26.8305	26.0737	Pth1r	23.5144	28.2206	28.3769	26.5748	27.1689	Pth1r	26.4678	32.4022	33.2763	29.4968	30.5046
	Gata4				Cited1				Pth1r						22.0657	29.1018	30.3341	27.0376	26.3991		23.4469	28.0084	27.532	26.4451	26.7507		25.7784	29.9874	30.1025	29.5418	30.0353
	+Jdp2	+Glis1	+Esrrb	+Sall4	+Jdp2	+Glis1	+Esrrb	+Sall4	+Jdp2	+Glis1	+Esrrb	+Sall4		Gapdh	14.0323	15.7813	15.8504	14.3857	14.9193	Gapdh	14.3877	16.3307	16.4916	15.0061	15.0616	Gapdh	11.7405	12.2684	12.1809	12.5176	11.4468
	-6.13	-7.535	-6.73	11.05	-0.805	-1.37	-1.99	1.91	-3.165	-0.77	-2.5	3.64			13.9511	15.7798	15.8012	14.5284	14.8541		14.4962	16.3061	16.4339	15.0208	15.1066		11.8089	12.2338	12.1714	12.48	11.6077
	-4.17927	-3.26959	-4.56415	5.70489	-0.483214	-1.05116	-1.70819	2.12053	-4.1954	-1.92498	-3.48054	2.39508
	-7.14592	-8.10981	-4.89341	6.78912	-0.67834	-1.37251	-2.00093	3.19666	-7.66541	-2.54785	-3.6652	3.99871		Figure 3j Ct value
														Batch 1						Batch 2						Batch 3
															+J	+G	+E	+S	OS		+J	+G	+E	+S	OS		+J	+G	+E	+S	OS
														Gata4	26.68	25.31	26.1	21.79	33.18	Gata4	26.3913	25.1138	25.8759	21.6438	28.8043	Gata4	29.0136	30.0114	27.9909	16.6723	23.01
															26.63	25.19	26.01	21.68	32.39		26.324	25.2579	26.0599	21.7121	28.3805		29.3675	31.1975	27.0852	16.9086	24.5292
														Cited1	20.88	21.1	21.37	18.41	27.81	Cited1	20.9182	21.1617	21.4021	18.4637	26.7593	Cited1	22.6579	23.891	24.7777	20.2316	23.9887
															20.82	21.3	21.34	18.56	27.37		20.8927	21.261	21.3095	18.5486	26.9131		22.788	23.8433	24.5134	20.5344	23.5505
														Pth1r	28.19	25.74	26.99	21.74	32.64	Pth1r	28.2983	25.8923	26.7542	21.8673	31.4681	Pth1r	29.6665	25.12	26.501	19.5899	24.023
															28.36	25.59	26.87	21.9	32.67		28.3041	25.6451	26.8692	21.963	29.5714		29.7535	24.965	26.1187	19.5719	23.5163
														Gapdh	11.72	11.55	11.1	12.15	19.26	Gapdh	12.072	11.7325	11.2122	12.247	18.4957	Gapdh	11.93	12.05	12.15	13.14	13.21
															11.75	11.535	11.07	12.1	19.33		12.0205	11.8358	11.331	12.2543	18.4248		11.25	12.03	12.23	13.11	13.42

## Sheet: Fig4
Fig 4C
Fig 4d	SallL4-DR	Sall4-Mta1	Sall4-Mbd3	Sall4-Gatad2b	Sall4-Gatad2b+Mta1+Mbd3
	36.5	37	25.5	56	332
	11	17	23	42	282.5
	9.5	27.5	20	73.5	319
p-Value		0.4799	0.689	0.0392	<0.0001
significance		ns	ns	*	****
Fig 4e	BMP4+	BMP4-
	11	252
	6	270
	3	293.5
p-Value	<0.0001
significance	****
Fig 4f	OS+	BMP4+			BMP4-			p-Value	significance
	delN12	150.5	196	217	44	61	85	0.0056	**
	K5A	158	189.5	177	123	111	109.5	0.004	**
	WT	17	19.5	20	511	679	695.5	0.0005	***
	DsRed	12	16	24	0	0	0	0.008	**
Fig 4g	WT-SALL4	delN12-SALL4
	967	18.5
	1150.5	2
	1100	10
p-Value	<0.0001
significance	****
Fig 4i	Gata4		Pth1r		Dab2		Sox17			Figure 4i Ct value
	delN12-SALL4	WT-SALL4	delN12-SALL4	WT-SALL4	delN12-SALL4	WT-SALL4	delN12-SALL4	WT-SALL4		Batch1			Batch2			Batch3
	0.00541052	0.000299096	0.00312178	0.000207719	0.00139012	0.00037713	0.00203285	5.23755e-05			delN12	WT		delN12	WT		delN12	WT
	0.00437943	0.000687596	0.0078833	8.36286e-05	0.00319384	0.000620399	0.00138586	0.000216252		GATA4	18.7798	24.513	GATA4	20.2234	25.1123	GATA4	21.3222	24.5998
	0.00220804	0.000788403	0.00664786	0.000383181	0.00216947	0.000610152	0.002987	0.000219			18.9494	24.6032		18.9961	21.9839		19.9854	21.9797
										Pth1r	19.1267	23.3399	Pth1r	18.5663	26.8891	Pth1r	20.1278	23.5991
											20.1893	26.8282		18.9571	26.2862		21.2307	23.7199
										Dab2	20.1121	23.221	Dab2	19.003	24.1129	Dab2	10.6112	23.5991
											21.5382	25.2262		21.1274	23.2801		27.5162	25.0622
										Sox17	20.1128	27.1113	Sox17	21.2699	25.29	Sox17	20.2991	25.201
											20.4409	27.0321		21.2695	25.144		20.1367	25.0745
										Gapdh	11.3348	12.9031	Gapdh	11.7405	13.0948	Gapdh	11.8394	12.9475
											11.3343	12.7988		11.8089	12.9892		11.8223	13.0145

## Sheet: Fig 5
Fig 5e	Gata4	Klf4	Sox17	Foxa2	Pitx1	DsRed
	4	517	639.5	529	546.5	851
	19.5	501.5	568	533.5	554.05	868
	14	517.5	614	702	473	932.5
p-Value	<0.0001	0.0001	0.001	0.0089	0.0006
significance	****	***	**	**	***
Fig 5f	Cited1					Lama1						Figure 5f Ct value
	Gata4	Klf4	Sox17	Foxa2	Pitx1	Gata4	Klf4	Sox17	Foxa2	Pitx1		Batch1							Batch2							Batch3
	3.64673	-0.143869	0.485063	0.311266	-0.293044	1.94083	-0.805515	-0.434216	-1.02535	-0.121779			Gata4	Klf4	Sox17	Foxa2	Pitx1	DsRed		Gata4	Klf4	Sox17	Foxa2	Pitx1	DsRed		Gata4	Klf4	Sox17	Foxa2	Pitx1	DsRed
	4.005	0.185	0.625	0.315	-0.235	2.02713	-1.05932	-0.334133	-1.48988	-0.333025		Cited1	14.8041	19.439	19.2134	18.7576	20.0561	19.3648	Cited1	14.65	19.41	19.24	18.82	20.08	19.35	Cited1	15.42	20.18	17.91	19.48	20.34	18.81
	3.30573	-0.825902	1.24984	-0.040436	-1.3537	1.42171	-0.442613	-0.170026	-1.07341	-0.253127			14.9899	19.522	19.2165	18.8594	20.0863	19.3361		14.67	19.51	19.29	18.9	20.1	19.37		15.5182	19.8713	17.865	19.4927	20.3402	18.7935
												Lama1	17.6741	21.1565	21.274	21.1487	20.8692	20.349	Lama1	17.23	21.38	20.57	21.11	20.5	19.71	Lama1	18.21	20.37	20.56	21.22	20.16	19.72
													17.6432	21.2393	21.106	21.253	21.0422	20.4633		16.8691	20.992	20.5766	20.9731	20.6594	19.8383		18.3461	20.7645	19.9046	21.6685	20.1689	19.7333
												Gapdh	11.3566	12.1371	12.4849	11.9504	12.6072	12.1551	Gapdh	11.46	12.58	12.56	11.9	12.61	12.16	Gapdh	11.8089	14.2338	14.1714	15.48	14.0205	13.8358
													11.3774	12.1827	12.5617	11.9357	12.5957	12.1923		11.405	12.385	12.63	11.915	12.595	12.1		11.8089	14.4992	14.038	14.0742	14.0947	13.7846

## Sheet: Fig 6
Fig 6c	SALL4delN12	SALL4WT
	104	10
	115.5	11
	123	18.5
p-Value	<0.0001
significance	****
Fig 6e	D1	D5	D9	D11
p-Value	0.7203	0.3317	0.0028	1.8469e-07
significance	ns	ns	**	***
Fig 6h	delN12/WT
p-Value	0.0793835
significance	ns
Fig 6j	delN12/WT
p-Value	9.40873e-09
significance	***

## Sheet: Supplementary Figure 1
SFig 1a	BMP4+			BMP4-
	+Smad6	+Smad7	+DsRed	+Smad6	+Smad7	+DsRed
	774.5	261.5	0.5	951	468	1311.5
	673	390	0.5	997	554.5	1207
	817.5	322.5	1.5	762	420	893.5
p-Value	<0.0001	0.001		0.1812	0.0076
significance	****	***		ns	**

## Sheet: Supplementary Figure 2
Supplementary Fig 2b	FPKM	Gata4		Pth1r		Sox17
	JGES	BMP4-	BMP4+	BMP4-	BMP4+	BMP4-	BMP4+
	D0	2.17288	2.17288	1.58148	1.58148	0	0
	D1	0.963353	0.471472	0.203972	1.09808	0	0
	D3	0.559164	0.481121	0.434106	0.448221	0.128045	1.12377
	D5	3.22541	1.69572	1.5815	2.08441	1.86593	1.35908
	D7	10.2725	20.7168	7.77566	18.3968	3.10508	12.6074

## Sheet: Supplementary Figure 4
Supplementary Figure 4c

## Sheet: Supplementary Figure 5
SFig 5a	Sox17			Pth1r			Gata6
	shLuciferase	shGata4-216	shGata4-218	shLuciferase	shGata4-216	shGata4-218	shLuciferase	shGata4-216	shGata4-218
	0.00171027	0.000524339	0.000129841	0.00727427	0.00197183	0.00032656	0.00708579	0.00472616	0.00201305
	0.003219	0.000998	0.0002179	0.006219	0.003271	0.0007124	0.008091	0.003927	0.0034655
	0.002719	0.001078	0.0002975	0.009872	0.004219	0.0005512	0.009813	0.004412	0.003561
SFig 5b	Relative to luciferase
	shGata4-216	shGata4-218
	0.280575	0.0746524
	0.32176	0.06783

[truncated: 3 more sheets: Supplementary Figure 6, oligonucleotide primers, Supplementary Data 1]
